# Supplementary material for: Amyloid Burden Correlates with Electrocardiographic Findings in Patients with Cardiac Amyloidosis—Insights from Histology and Cardiac Magnetic Resonance Imaging
Source: J Clin Med. 2024 Jan 9;13(2):368. doi: 10.3390/jcm13020368 (PMC10816127; doi:10.3390/jcm13020368)
Supplement: Supplementary file 1 [file jcm-13-00368-s001.zip]

Archive with 1 entries (1 files):
- jcm-2801783-supplementary.pdf
